# Supplementary material for: Cover cropping enhances fruit quality in protected citrus cultivation by modulating rhizosphere microbiome and iron availability
Source: Front Plant Sci. 2026 Jun 18;17:1836783. doi: 10.3389/fpls.2026.1836783 (PMC13323626; doi:10.3389/fpls.2026.1836783)
Supplement: Supplementary file 2 [file Table1.xlsx]

## Sheet: Table S1
Table S1. Statistical analysis (Spearman) of associations between white clover-modulated rhizobacteria and fruit quality indices.
genus	TSS	TA	Vc
Rhodococcus	0.289	0.520*	-0.166
KF-JG30-B3	0.835**	-0.215	0.836**
Brachybacterium	0.458	0.196	0.186
IS-44	0.815**	-0.078	0.800**
Pedosphaeraceae	0.755**	-0.28	0.890**
Ramlibacter	0.673**	0.192	0.618**
Iamia	0.636**	-0.217	0.627**
Mesorhizobium	0.780**	-0.153	0.772**
Subgroup_7	0.499*	0.038	0.299
SWB02	0.808**	-0.098	0.783**
Kribbella	0.601**	0.041	0.557*
JG30-KF-CM45	0.368	0.505*	0.191
Pseudoxanthomonas	0.722**	-0.171	0.593**
Pseudonocardia	0.438	-0.196	0.636**
Terrabacter	0.3	0.137	0.141
DS-100	0.656**	-0.012	0.622**
Cryobacterium	0.770**	-0.175	0.759**
Candidatus_Udaeobacter	0.549*	0.127	0.464
AKAU4049	0.784**	-0.117	0.758**
Porphyrobacter	0.807**	-0.109	0.784**
Acidothermus	0.596**	0.064	0.620**
Granulicella	0.382	-0.128	0.579*
Bradyrhizobium	0.462	0.038	0.427
Pseudactinotalea	0.801**	-0.116	0.781**
Vampirovibrionales	0.351	0.294	0.386
RCP2-54	0.559*	0.457	0.349
Agromyces	0.590**	0.297	0.516*
Variovorax	0.687**	-0.102	0.674**
Flavobacterium	0.37	0.095	0.309
Flavisolibacter	0.516*	0.265	0.442
Allorhizobium-Neorhizobium-Pararhizobium-Rhizobium	0.26	0.348	0.233
Nitrospira	0.382	0.334	0.104
SM1A02	0.448	0.352	0.243
unclassified_Microbacteriaceae	0.584*	0.28	0.507*
AD3	0.378	0.084	0.487*
Sandaracinus	0.597**	0.044	0.568*
Dokdonella	0.075	0.12	0.053
Sphingobium	0.34	0.162	0.258
Terrimonas	0.799**	-0.121	0.774**
unclassified_Oxalobacteraceae	0.475*	0.281	0.416
Jatrophihabitans	0.428	0.281	0.353
bacteriap25	0.528*	0.202	0.468
Cupriavidus	-0.03	0.594**	-0.213
Sulfuriferula	0.764**	0.126	0.707**
unclassified_Sphingomonadaceae	0.094	0.646**	-0.118
unclassified_Micromonosporaceae	0.439	0.302	0.364
OLB14	0.778**	-0.041	0.739**
Legionella	0.296	-0.092	0.442
Aquicella	0.518*	0.284	0.44
unclassified_Methylophilaceae	0.644**	0.24	0.571*
unclassified_Micrococcaceae	0.631**	-0.506*	0.784**
uncultured	0.737**	0.127	0.623**
Streptomyces	0.485*	0.172	0.465
Vicinamibacteraceae	0.715**	-0.35	0.782**
Dongia	0.694**	-0.397	0.925**
Pseudomonas	0.724**	-0.231	0.855**
Luteimonas	0.705**	0.015	0.639**
KD4-96	0.665**	-0.272	0.637**
Lysobacter	0.681**	-0.304	0.879**
RB41	0.666**	-0.197	0.742**
Pedobacter	0.693**	0.183	0.644**
Bacillus	0.610**	-0.305	0.622**
Sphingobacterium	0.605**	0.263	0.610**
Sphingomonas	-0.199	0.813**	-0.600**
unclassified_Intrasporangiaceae	0.760**	0.07	0.628**
MND1	0.573*	0.173	0.212
IMCC26256	0.504*	0.032	0.713**
Pseudarthrobacter	0.674**	0.089	0.382
PLTA13	0.660**	-0.218	0.477*
Latescibacterota	0.727**	-0.137	0.512*
Chthoniobacter	0.705**	-0.305	0.889**
JG30-KF-AS9	0.388	0.499*	0.149
Ellin6067	0.622**	-0.064	0.738**
TRA3-20	0.746**	0.042	0.495*
Nocardioides	0.636**	-0.203	0.706**
Thiobacillus	0.764**	-0.193	0.748**
Rokubacteriales	0.707**	-0.105	0.652**
SBR1031	0.767**	-0.045	0.700**
Gemmatimonas	0.616**	0.194	0.589*
Rhodanobacter	0.745**	-0.209	0.825**
unclassified_Rhizobiaceae	0.555*	0.176	0.507*
Acidibacter	0.554*	0.34	0.563*
unclassified_Comamonadaceae	0.656**	0.056	0.665**
Pelagibacterium	0.556*	0.194	0.506*
Dyella	0.623**	0.067	0.712**
Subgroup_10	0.584*	0.018	0.556*
Novosphingobium	0.375	0.095	0.316
Opitutus	0.803**	-0.186	0.884**
Burkholderia-Caballeronia-Paraburkholderia	0.418	0.345	0.388
CL500-29_marine_group	0.784**	0.098	0.742**
Methylotenera	0.721**	0.019	0.711**
A4b	0.415	0.4	0.238
JG30-KF-CM66	0.598**	0.122	0.312
Haliangium	0.700**	0.176	0.529*
MB-A2-108	0.786**	0.021	0.652**
67-14	0.085	0.397	-0.195
Bryobacter	0.792**	-0.046	0.683**
SC-I-84	0.592**	0.603**	0.404
Rhizobacter	0.693**	0.174	0.659**
unclassified_Xanthobacteraceae	0.679**	-0.43	0.902**
Nocardiopsis	0.345	0.044	0.337

## Sheet: Table S2
Table S2. Statistical analysis (Spearman) of associations between ryegrass-modulated rhizobacteria and fruit quality indices.
genus	TSS	TA	Vc
Ohtaekwangia	0.19	-0.18	0.002
unclassified_Saccharimonadales	0.127	-0.059	-0.086
Gaiella	0.378	-0.098	0.172
AKAU4049	0.616**	-0.315	0.592**
Steroidobacter	-0.071	-0.124	-0.115
Bauldia	0.179	-0.21	0.041
Subgroup_10	0.435	-0.098	0.209
Actinomadura	0.261	-0.143	0.039
LWQ8	0.241	-0.17	0.03
OLB14	0.604**	-0.377	0.594**
CL500-29_marine_group	0.586*	-0.078	0.351
Hydrogenophaga	0.471*	-0.299	0.354
Actinophytocola	0.384	0.295	0.055
Pseudactinotalea	0.407	0.091	0.608**
mle1-7	0.268	-0.043	0.192
MB-A2-108	0.405	-0.015	0.419
Reyranella	0.474*	-0.017	0.298
Nordella	0.326	-0.195	0.313
A4b	0.327	-0.078	0.225
Pedosphaeraceae	0.315	-0.112	0.135
Solirubrobacter	0.226	0.06	-0.052
JG30-KF-CM66	0.600**	-0.018	0.628**
Nitrospira	0.322	0.112	0.025
Acidibacter	0.34	-0.05	0.117
Pedomicrobium	0.203	-0.18	0.335
Opitutus	0.497*	-0.025	0.431
Rhodothermaceae	0.324	0.007	0.069
Hyphomicrobium	0.117	0.254	-0.153
Phaselicystis	0.337	-0.197	0.281
Hirschia	0.279	-0.008	0.081
Subgroup_17	0.498*	0.227	0.211
Novosphingobium	-0.066	0.593**	-0.497*
Tagaea	0.343	-0.33	0.316
Chitinophaga	0.235	0.029	-0.026
SC-I-84	0.398	0.234	0.175
11-24	0.455	0.104	0.235
Saccharimonadales	0.268	0.283	-0.169
Ahniella	0.314	0.007	0.069
Candidatus_Entotheonella	0.395	0.036	0.323
Chthoniobacter	0.19	0.346	-0.095
67-14	0.262	-0.022	0.1
unclassified_Devosiaceae	-0.067	-0.059	-0.076
Amycolatopsis	-0.054	0.178	-0.337
Ellin6055	0.261	-0.235	0.196
Nocardiopsis	-0.138	0.597**	-0.476*
NB1-j	0.255	0.211	-0.058
Longimicrobiaceae	0.123	0.209	-0.219
unclassified_Microbacteriaceae	0.510*	-0.186	0.457
Subgroup_22	0.242	-0.019	-0.001
Pseudolabrys	0.279	-0.031	0.061
unclassified_Rhizobiaceae	-0.023	0.394	-0.302
C0119	0.249	-0.023	0.038
Caenimonas	0.27	-0.134	0.092
WS2	0.327	-0.276	0.243
DS-100	0.311	-0.01	0.059
Luteitalea	0.152	-0.008	-0.077
bacteriap25	0.202	0.093	0.004
Haliangium	0.221	0.104	-0.077
unclassified_Bacteria	0.143	0.292	-0.051
Arenimonas	-0.054	0.25	-0.205
Piscinibacter	0.228	-0.043	-0.034
OM190	0.319	0.231	0.146
unclassified_Micrococcaceae	0.648**	-0.298	0.612**
Salinicola	0.24	-0.004	-0.009
Luteimonas	0.515*	-0.027	0.358
unclassified_Nocardioidaceae	0.481*	-0.258	0.413
Agromyces	0.228	-0.204	0.233
uncultured	0.532*	-0.025	0.337
MND1	0.561*	-0.315	0.501*
Streptomyces	0.268	0.11	0.094
Lysobacter	0.607**	-0.323	0.656**
Sphingomonas	0.476*	0.058	0.239
Iamia	0.589*	-0.552*	0.769**
Pseudomonas	0.626**	-0.522*	0.666**
Promicromonospora	0.384	-0.285	0.32
Glycomyces	-0.195	0.093	-0.338
KD4-96	0.548*	-0.29	0.548*
Bacillus	0.436	-0.263	0.419
Dongia	0.448	-0.035	0.258
Rhodococcus	0.432	0.075	0.222
Sphingobacterium	0.698**	-0.267	0.694**
Vicinamibacteraceae	0.596**	-0.434	0.577*
Cupriavidus	0.488*	-0.608**	0.683**
Lechevalieria	0.201	-0.13	0.027
MM2	-0.171	0.194	-0.486*
S085	0.416	-0.307	0.437
Latescibacterota	0.550*	-0.473*	0.669**
IS-44	0.642**	-0.23	0.652**
Gitt-GS-136	0.125	-0.268	-0.016
TRA3-20	0.477*	-0.227	0.39
Flavisolibacter	0.448	-0.261	0.431
Terrimonas	0.528*	-0.257	0.397
Nocardioides	0.292	0.072	0.035
TM7a	-0.096	0.271	-0.464
RB41	0.514*	-0.158	0.297
S0134_terrestrial_group	0.416	-0.246	0.265
Pseudarthrobacter	0.523*	-0.4	0.555*
PLTA13	0.402	-0.258	0.276
Brachybacterium	0.17	-0.316	0.184
IMCC26256	0.617**	-0.086	0.365
Ramlibacter	0.591**	0.116	0.466
unclassified_Comamonadaceae	0.403	-0.02	0.274
Ellin6067	0.414	-0.247	0.32
Mesorhizobium	0.652**	-0.148	0.524*
Subgroup_7	0.495*	-0.156	0.421
Variovorax	0.293	-0.165	0.154
SWB02	0.570*	0.173	0.319
Mycobacterium	0.281	0.022	0.049
JG30-KF-CM45	0.387	-0.061	0.208
Pseudoxanthomonas	0.477*	-0.168	0.291
Gemmatimonas	0.639**	0.133	0.474*
Marmoricola	0.149	0.077	-0.092
unclassified_Sphingomonadaceae	0.201	0.01	0.042
Rokubacteriales	0.522*	-0.149	0.289
SBR1031	0.681**	-0.325	0.676**
Pseudonocardia	0.263	-0.32	0.13

## Sheet: Table S3
Table S3. Spearman correlation of white clover-enriched bacterial genera with rhizosphere soil physicochemical parameters.
genus	pH	N	P	K	Ca	Mg	Fe	Mn
Rhodococcus	0.205	-0.133	0.485*	0.383	0.526*	-0.082	0.289	0.337
KF-JG30-B3	0.075	0.074	0.363	0.113	-0.095	0.278	0.670**	-0.302
Brachybacterium	-0.322	-0.003	0.256	0.213	-0.002	-0.06	0.444	-0.047
IS-44	0.065	-0.083	0.419	0.001	-0.067	0.252	0.816**	-0.205
Pedosphaeraceae	-0.201	0.164	0.151	0.065	-0.335	0.182	0.591**	-0.452
Ramlibacter	0.079	-0.086	0.288	0.157	0.041	0.056	0.638**	-0.027
Iamia	0.129	-0.039	0.397	-0.027	-0.026	0.199	0.712**	-0.138
Mesorhizobium	0.159	-0.055	0.473*	-0.008	-0.013	0.309	0.785**	-0.215
Subgroup_7	0.441	0.132	0.607**	0.305	0.451	0.341	0.416	0.041
SWB02	0.257	-0.02	0.504*	0.142	0.093	0.438	0.774**	-0.121
Kribbella	0.178	-0.118	0.367	0.061	0.04	0.325	0.534*	-0.197
JG30-KF-CM45	0.31	-0.208	0.292	0.014	0.28	-0.074	0.398	0.145
Pseudoxanthomonas	0.395	-0.128	0.512*	0.02	0.162	0.38	0.699**	-0.018
Pseudonocardia	-0.312	0.049	0.028	-0.039	-0.353	0.004	0.522*	-0.324
Terrabacter	0.087	-0.388	0.297	-0.226	0.078	-0.171	0.507*	0.11
DS-100	-0.05	-0.129	0.262	-0.13	-0.151	0.054	0.729**	-0.113
Cryobacterium	0.233	-0.027	0.511*	0.046	0.048	0.388	0.773**	-0.179
Candidatus_Udaeobacter	0.402	-0.510*	0.285	-0.263	0.109	0.128	0.785**	0.283
AKAU4049	0.319	-0.02	0.512*	0.079	0.115	0.414	0.732**	-0.141
Porphyrobacter	0.275	-0.011	0.515*	0.116	0.099	0.448	0.772**	-0.12
Acidothermus	-0.263	0.072	0.174	0.086	-0.199	0.143	0.476*	-0.339
Granulicella	-0.507*	0.042	-0.101	-0.094	-0.505*	-0.021	0.417	-0.41
Bradyrhizobium	-0.005	-0.141	0.244	-0.096	-0.096	0.164	0.509*	-0.146
Pseudactinotalea	0.173	-0.071	0.455	0.063	0.011	0.282	0.765**	-0.222
Vampirovibrionales	-0.522*	-0.398	-0.386	-0.377	-0.599**	-0.394	0.469*	-0.034
RCP2-54	-0.028	-0.012	0.277	0.141	0.117	-0.023	0.39	0.014
Agromyces	-0.09	-0.177	0.152	0.086	-0.092	0.166	0.544*	-0.047
Variovorax	-0.054	-0.093	0.306	-0.069	-0.146	0.089	0.768**	-0.148
Flavobacterium	-0.326	-0.25	-0.081	-0.138	-0.307	-0.427	0.459	-0.129
Flavisolibacter	-0.358	-0.255	-0.055	-0.184	-0.327	-0.295	0.589*	-0.044
Allorhizobium-Neorhizobium-Pararhizobium-Rhizobium	-0.367	-0.394	-0.226	-0.234	-0.372	-0.516*	0.466	-0.025
Nitrospira	-0.263	-0.035	0.23	0.234	0.054	-0.223	0.359	-0.02
SM1A02	-0.275	-0.099	0.162	0.111	-0.062	-0.309	0.416	-0.073
unclassified_Microbacteriaceae	-0.033	-0.171	0.169	0.115	-0.052	0.177	0.516*	-0.058
AD3	-0.526*	-0.111	-0.179	-0.129	-0.469*	-0.286	0.458	-0.242
Sandaracinus	-0.219	-0.191	0.152	-0.197	-0.269	-0.107	0.669**	-0.195
Dokdonella	-0.252	-0.501*	-0.354	-0.564*	-0.361	-0.378	0.266	0.26
Sphingobium	-0.301	-0.269	-0.113	-0.154	-0.288	-0.44	0.424	-0.075
Terrimonas	0.192	-0.041	0.464	0.13	0.043	0.337	0.785**	-0.144
unclassified_Oxalobacteraceae	-0.301	-0.189	-0.059	-0.246	-0.284	-0.246	0.519*	0.017
Jatrophihabitans	-0.269	-0.221	0.005	-0.024	-0.221	-0.056	0.488*	-0.014
bacteriap25	-0.379	-0.247	-0.038	-0.17	-0.345	-0.311	0.608**	-0.094
Cupriavidus	-0.054	-0.724**	-0.224	-0.407	-0.087	-0.252	0.361	0.590**
Sulfuriferula	-0.015	-0.115	0.28	0.141	-0.059	0.213	0.747**	-0.049
unclassified_Sphingomonadaceae	-0.251	-0.231	-0.014	0.112	0.012	-0.322	0.262	0.174
unclassified_Micromonosporaceae	-0.266	-0.215	0.008	-0.033	-0.218	-0.033	0.494*	0.002
OLB14	0.089	-0.085	0.39	0.057	-0.032	0.257	0.802**	-0.105
Legionella	-0.39	0.127	-0.189	-0.106	-0.45	-0.062	0.156	-0.378
Aquicella	-0.35	-0.255	-0.041	-0.153	-0.313	-0.241	0.589*	-0.035
unclassified_Methylophilaceae	-0.243	-0.237	0.062	-0.072	-0.245	-0.153	0.649**	-0.109
unclassified_Micrococcaceae	0.044	0.444	0.396	0.333	-0.05	0.501*	0.374	-0.514*
uncultured	-0.042	0.121	0.463	0.294	0.059	0.214	0.628**	-0.253
Streptomyces	0.293	-0.006	0.466	0.335	0.235	0.449	0.579*	0.003
Vicinamibacteraceae	-0.173	0.294	0.284	0.233	-0.204	0.33	0.514*	-0.466
Dongia	-0.237	0.251	0.161	0.075	-0.368	0.279	0.542*	-0.553*
Pseudomonas	-0.234	0.087	0.072	-0.085	-0.421	0.045	0.570*	-0.507*
Luteimonas	0.151	0.002	0.498*	0.18	0.098	0.264	0.700**	-0.229
KD4-96	0.153	0.006	0.448	0.027	0.018	0.444	0.626**	-0.163
Lysobacter	-0.155	0.034	0.065	-0.15	-0.414	0.171	0.595**	-0.426
RB41	-0.142	-0.016	0.195	-0.031	-0.261	0.203	0.663**	-0.28
Pedobacter	-0.241	-0.201	0.116	-0.046	-0.242	-0.088	0.686**	-0.155
Bacillus	0.216	-0.164	0.4	-0.085	0.004	0.341	0.732**	-0.058
Sphingobacterium	-0.143	-0.327	0.078	-0.182	-0.266	-0.133	0.777**	-0.083
Sphingomonas	0.285	-0.532*	0.115	-0.078	0.446	-0.276	0.069	0.640**
unclassified_Intrasporangiaceae	0.317	0.022	0.618**	0.292	0.26	0.334	0.697**	-0.122
MND1	0.582*	-0.006	0.812**	0.388	0.636**	0.446	0.520*	0.123
IMCC26256	-0.169	-0.262	0.007	-0.258	-0.34	0.005	0.754**	-0.102
Pseudarthrobacter	0.293	-0.119	0.666**	0.097	0.328	0.259	0.663**	0.063
PLTA13	0.415	0.165	0.801**	0.407	0.434	0.570*	0.564*	-0.105
Latescibacterota	0.156	-0.125	0.506*	-0.007	0.113	0.307	0.733**	0.016
Chthoniobacter	-0.339	0.25	0.024	0.068	-0.441	0.129	0.503*	-0.479*
JG30-KF-AS9	-0.029	-0.15	0.261	0.031	0.096	-0.024	0.484*	0.115
Ellin6067	-0.186	-0.049	0.146	0.015	-0.286	0.232	0.683**	-0.283
TRA3-20	0.123	-0.211	0.448	-0.06	0.082	0.123	0.755**	0.031
Nocardioides	0.122	-0.038	0.417	0.136	0.017	0.427	0.695**	-0.2
Thiobacillus	0.314	-0.022	0.534*	0.086	0.104	0.403	0.729**	-0.201
Rokubacteriales	0.049	-0.07	0.431	0.084	-0.005	0.204	0.749**	-0.194
SBR1031	0.203	-0.245	0.413	-0.096	0.032	0.292	0.843**	0.041
Gemmatimonas	0.013	-0.415	0.093	-0.328	-0.217	-0.069	0.778**	-0.002
Rhodanobacter	-0.214	0.065	0.117	-0.032	-0.357	0.188	0.640**	-0.307
unclassified_Rhizobiaceae	-0.391	-0.23	-0.01	-0.153	-0.35	-0.269	0.635**	-0.118
Acidibacter	-0.054	-0.43	-0.056	-0.277	-0.235	-0.061	0.689**	0.149
unclassified_Comamonadaceae	0.006	-0.352	0.077	-0.312	-0.25	0.068	0.775**	0.064
Pelagibacterium	-0.382	-0.23	0.004	-0.122	-0.336	-0.215	0.635**	-0.109
Dyella	-0.28	-0.051	0.055	0.048	-0.285	0.039	0.630**	-0.203
Subgroup_10	-0.224	-0.197	0.145	-0.195	-0.276	-0.142	0.662**	-0.213
Novosphingobium	-0.329	-0.246	-0.087	-0.16	-0.313	-0.446	0.462	-0.125
Opitutus	-0.131	0.095	0.263	0.109	-0.25	0.319	0.720**	-0.314
Burkholderia-Caballeronia-Paraburkholderia	-0.207	-0.374	-0.039	-0.29	-0.306	-0.231	0.583*	-0.076
CL500-29_marine_group	-0.086	-0.109	0.258	0.07	-0.12	0.139	0.789**	-0.064
Methylotenera	0.089	-0.189	0.306	-0.083	-0.099	0.087	0.817**	-0.126
A4b	-0.322	-0.507*	-0.16	-0.376	-0.347	-0.408	0.583*	0.162
JG30-KF-CM66	0.083	-0.011	0.530*	0.29	0.25	0.068	0.584*	0.022
Haliangium	-0.043	-0.269	0.173	-0.05	-0.102	0.008	0.720**	0.1
MB-A2-108	0.136	-0.193	0.382	0.008	0.002	0.265	0.790**	0.003
67-14	-0.096	-0.551*	-0.005	-0.269	0.041	-0.422	0.354	0.38
Bryobacter	0.087	-0.191	0.387	-0.102	-0.06	0.201	0.812**	-0.073
SC-I-84	0.08	-0.465	0.219	-0.101	0.013	-0.082	0.755**	0.194
Rhizobacter	-0.12	-0.254	0.149	-0.208	-0.248	-0.083	0.689**	-0.241
unclassified_Xanthobacteraceae	-0.166	0.282	0.217	0.135	-0.308	0.4	0.538*	-0.512*
Nocardiopsis	-0.415	0.307	0.196	0.415	-0.087	0.004	0.329	-0.293

## Sheet: Table S4
Table S4. Spearman correlation of ryegrass-enriched bacterial genera with rhizosphere soil properties.
genus	pH	N	P	K	Ca	Mg	Fe	Mn
Ohtaekwangia	0.675**	0.383	0.793**	0.658**	0.776**	0.627**	0.036	0.011
unclassified_Saccharimonadales	0.624**	0.383	0.761**	0.707**	0.798**	0.531*	-0.058	0.011
Gaiella	0.437	0.379	0.783**	0.624**	0.599**	0.409	0.194	-0.147
AKAU4049	0.225	0.408	0.698**	0.510*	0.285	0.597**	0.411	-0.385
Steroidobacter	0.530*	0.301	0.562*	0.580*	0.668**	0.416	-0.09	-0.022
Bauldia	0.671**	0.242	0.799**	0.603**	0.754**	0.580*	0.145	0.019
Subgroup_10	0.556*	0.237	0.830**	0.462	0.639**	0.520*	0.281	-0.09
Actinomadura	0.687**	0.38	0.817**	0.626**	0.771**	0.629**	0.058	-0.001
LWQ8	0.681**	0.375	0.810**	0.631**	0.768**	0.647**	0.053	-0.011
OLB14	0.374	0.145	0.670**	0.27	0.277	0.545*	0.593**	-0.218
CL500-29_marine_group	0.473*	0.308	0.902**	0.618**	0.625**	0.667**	0.466	-0.032
Hydrogenophaga	0.444	0.447	0.553*	0.364	0.361	0.347	0.072	-0.263
Actinophytocola	0.181	0.259	0.461	0.549*	0.423	0.061	0.08	-0.074
Pseudactinotalea	-0.307	-0.011	-0.045	0.101	-0.3	0.074	0.514*	-0.214
mle1-7	0.23	0.384	0.559*	0.765**	0.477*	0.496*	0.133	-0.091
MB-A2-108	-0.008	0.338	0.454	0.666**	0.248	0.472*	0.335	-0.155
Reyranella	0.133	0.216	0.618**	0.628**	0.398	0.376	0.414	-0.065
Nordella	0.045	0.35	0.408	0.580*	0.243	0.268	0.214	-0.22
A4b	0.139	0.314	0.512*	0.658**	0.376	0.246	0.188	-0.177
Pedosphaeraceae	0.149	0.221	0.557*	0.612**	0.409	0.176	0.273	-0.088
Solirubrobacter	0.424	0.118	0.548*	0.570*	0.569*	0.317	0.093	0.07
JG30-KF-CM66	0.001	0.265	0.4	0.439	0.105	0.39	0.45	-0.204
Nitrospira	0.31	0.203	0.576*	0.694**	0.555*	0.323	0.18	0.065
Acidibacter	0.333	0.321	0.791**	0.731**	0.616**	0.413	0.241	-0.087
Pedomicrobium	0.106	0.286	0.365	0.605**	0.236	0.435	0.196	-0.194
Opitutus	0.067	0.286	0.592**	0.572*	0.292	0.291	0.368	-0.276
Rhodothermaceae	0.375	0.284	0.654**	0.745**	0.607**	0.457	0.149	0.015
Hyphomicrobium	0.329	0.198	0.467	0.561*	0.545*	0.11	-0.081	-0.021
Phaselicystis	0.27	0.124	0.451	0.512*	0.321	0.45	0.321	-0.054
Hirschia	0.392	0.269	0.634**	0.740**	0.597**	0.428	0.139	0
Subgroup_17	0.255	0.173	0.604**	0.654**	0.488*	0.385	0.34	0.066
Novosphingobium	0.336	-0.117	0.383	0.494*	0.674**	0.032	-0.001	0.484*
Tagaea	0.144	0.277	0.302	0.472*	0.158	0.337	0.154	-0.207
Chitinophaga	0.28	0.265	0.615**	0.750**	0.578*	0.356	0.082	-0.032
SC-I-84	0.14	0.298	0.562*	0.706**	0.473*	0.306	0.247	-0.034
46350	0.193	0.167	0.587*	0.637**	0.435	0.317	0.414	0.066
Saccharimonadales	0.305	0.171	0.635**	0.732**	0.686**	0.296	0.173	0.272
Ahniella	0.327	0.265	0.632**	0.730**	0.565*	0.396	0.161	-0.005
Candidatus_Entotheonella	0.077	0.208	0.355	0.443	0.197	0.101	0.211	-0.24
Chthoniobacter	0.221	0.261	0.636**	0.808**	0.645**	0.409	0.114	0.16
67-14	0.288	0.426	0.627**	0.842**	0.566*	0.585*	0.07	-0.043
unclassified_Devosiaceae	0.176	0.444	0.43	0.810**	0.501*	0.402	-0.087	-0.014
Amycolatopsis	0.376	0.074	0.552*	0.623**	0.696**	0.25	0.017	0.301
Ellin6055	0.325	0.184	0.479*	0.554*	0.4	0.496*	0.265	0.013
Nocardiopsis	0.267	-0.083	0.305	0.467	0.589*	-0.029	-0.05	0.383
NB1-j	0.341	0.171	0.520*	0.632**	0.564*	0.243	0.079	0.036
Longimicrobiaceae	0.299	0.266	0.578*	0.756**	0.660**	0.207	-0.034	0.089
unclassified_Microbacteriaceae	0.14	0.137	0.490*	0.444	0.234	0.43	0.537*	-0.047
Subgroup_22	0.377	0.301	0.649**	0.769**	0.637**	0.46	0.095	0.022
Pseudolabrys	0.327	0.26	0.622**	0.736**	0.563*	0.407	0.156	-0.012
unclassified_Rhizobiaceae	0.279	0.115	0.38	0.574*	0.559*	0.078	-0.063	0.153
C0119	0.372	0.278	0.634**	0.754**	0.607**	0.434	0.117	0
Caenimonas	0.13	0.499*	0.453	0.773**	0.374	0.373	-0.102	-0.239
WS2	-0.003	0.484*	0.38	0.650**	0.228	0.243	0.054	-0.303
DS-100	0.321	0.269	0.634**	0.735**	0.568*	0.413	0.163	0
Luteitalea	0.3	0.282	0.609**	0.770**	0.604**	0.352	0.042	-0.016
bacteriap25	0.385	0.257	0.633**	0.797**	0.649**	0.473*	0.147	0.121
Haliangium	0.242	0.239	0.560*	0.646**	0.545*	0.175	0.057	-0.06
unclassified_Bacteria	0.212	0.148	0.513*	0.719**	0.527*	0.305	0.164	0.163
Arenimonas	0.283	0.098	0.393	0.628**	0.574*	0.168	0.042	0.217
Piscinibacter	0.333	0.313	0.646**	0.770**	0.619**	0.424	0.108	0.042
OM190	0.254	0.085	0.465	0.549*	0.411	0.211	0.255	-0.002
unclassified_Micrococcaceae	0.222	0.426	0.734**	0.591**	0.315	0.657**	0.484*	-0.3
Salinicola	0.592**	0.26	0.781**	0.660**	0.741**	0.580*	0.197	0.117
Luteimonas	0.409	0.363	0.787**	0.668**	0.540*	0.515*	0.342	-0.199
unclassified_Nocardioidaceae	0.331	0.496*	0.798**	0.691**	0.475*	0.674**	0.299	-0.281
Agromyces	0.408	0.387	0.676**	0.612**	0.532*	0.471*	0.166	-0.202
uncultured	0.39	0.385	0.812**	0.680**	0.562*	0.587*	0.37	-0.139
MND1	0.244	0.557*	0.721**	0.639**	0.36	0.631**	0.284	-0.404
Streptomyces	0.554*	0.152	0.702**	0.509*	0.626**	0.541*	0.297	0.118
Lysobacter	0.167	0.489*	0.659**	0.595**	0.24	0.604**	0.418	-0.43
Sphingomonas	0.539*	0.206	0.845**	0.591**	0.646**	0.567*	0.394	-0.028
Iamia	0.029	0.535*	0.477*	0.474*	-0.007	0.597**	0.368	-0.576*
Pseudomonas	0.075	0.46	0.571*	0.415	0.081	0.411	0.382	-0.550*
Promicromonospora	0.424	0.405	0.758**	0.654**	0.510*	0.602**	0.233	-0.251
Glycomyces	0.553*	0.324	0.494*	0.513*	0.702**	0.305	-0.293	0.105
KD4-96	0.294	0.298	0.754**	0.519*	0.37	0.668**	0.523*	-0.234
Bacillus	0.314	0.391	0.699**	0.532*	0.381	0.494*	0.292	-0.292
Dongia	0.582*	0.15	0.863**	0.495*	0.660**	0.564*	0.415	0.006
Rhodococcus	0.45	0.211	0.785**	0.640**	0.615**	0.382	0.361	-0.059
Sphingobacterium	0.1	0.055	0.546*	0.215	0.069	0.398	0.736**	-0.229
Vicinamibacteraceae	0.26	0.436	0.713**	0.526*	0.295	0.623**	0.37	-0.401
Cupriavidus	0.119	0.502*	0.442	0.388	0.046	0.524*	0.285	-0.523*
Lechevalieria	0.685**	0.365	0.785**	0.645**	0.768**	0.590**	0.026	-0.011
MM2	0.782**	0.009	0.676**	0.446	0.938**	0.349	-0.078	0.456
S085	0.285	0.521*	0.609**	0.548*	0.323	0.518*	0.204	-0.354
Latescibacterota	0.137	0.421	0.584*	0.458	0.144	0.633**	0.435	-0.435
IS-44	0.299	0.127	0.673**	0.286	0.247	0.488*	0.632**	-0.233
Gitt-GS-136	0.596**	0.344	0.671**	0.566*	0.618**	0.604**	-0.092	-0.156
TRA3-20	0.470*	0.294	0.781**	0.488*	0.486*	0.512*	0.36	-0.227
Flavisolibacter	0.284	0.504*	0.635**	0.627**	0.362	0.627**	0.233	-0.266
Terrimonas	0.479*	0.279	0.834**	0.515*	0.532*	0.503*	0.435	-0.171
Nocardioides	0.502*	0.204	0.860**	0.641**	0.728**	0.482*	0.251	0.022
TM7a	0.712**	0.042	0.626**	0.455	0.886**	0.286	-0.091	0.382
RB41	0.471*	0.349	0.759**	0.527*	0.544*	0.394	0.254	-0.209
S0134_terrestrial_group	0.539*	0.337	0.851**	0.568*	0.619**	0.615**	0.284	-0.103
Pseudarthrobacter	0.279	0.391	0.728**	0.552*	0.326	0.669**	0.424	-0.358
PLTA13	0.495*	0.351	0.856**	0.612**	0.616**	0.607**	0.298	-0.151
Brachybacterium	0.31	0.085	0.500*	0.317	0.289	0.469*	0.38	-0.009
IMCC26256	0.439	0.298	0.841**	0.548*	0.570*	0.523*	0.466	-0.053
Ramlibacter	0.105	0.13	0.570*	0.527*	0.313	0.379	0.606**	0.042
unclassified_Comamonadaceae	0.478*	0.32	0.804**	0.622**	0.614**	0.603**	0.335	-0.068
Ellin6067	0.421	0.43	0.812**	0.647**	0.568*	0.611**	0.28	-0.169
Mesorhizobium	0.232	0.172	0.774**	0.397	0.334	0.486*	0.652**	-0.168
Subgroup_7	0.38	0.343	0.723**	0.516*	0.464	0.528*	0.376	-0.203
Variovorax	0.301	0.436	0.715**	0.688**	0.501*	0.372	0.136	-0.275
SWB02	0.557*	-0.016	0.831**	0.435	0.637**	0.458	0.580*	0.16
Mycobacterium	0.495*	0.325	0.775**	0.717**	0.684**	0.665**	0.128	-0.021
JG30-KF-CM45	0.527*	0.328	0.741**	0.499*	0.590**	0.479*	0.214	-0.11
Pseudoxanthomonas	0.537*	0.321	0.879**	0.632**	0.647**	0.572*	0.327	-0.131
Gemmatimonas	0.391	-0.029	0.750**	0.34	0.452	0.417	0.739**	0.092
Marmoricola	0.432	0.303	0.698**	0.675**	0.700**	0.288	0.085	0.049
unclassified_Sphingomonadaceae	0.448	0.356	0.504*	0.570*	0.512*	0.406	-0.003	-0.078
Rokubacteriales	0.524*	0.337	0.899**	0.596**	0.649**	0.596**	0.336	-0.125
SBR1031	0.352	0.132	0.660**	0.27	0.244	0.585*	0.667**	-0.182
Pseudonocardia	0.433	0.422	0.721**	0.741**	0.573*	0.678**	0.104	-0.167

## Sheet: Table S5
Table S5. ASVs enriched in white clover cultivation and similarity with PA9 strain compared with clear tillage cultivation.
Pseudomonas	similarity
ASV_117	0.97
ASV_134	0.99
ASV_618	0.98
ASV_655	0.98
ASV_2589	0.98
ASV_2224	0.96
ASV_2818	0.95
ASV_189	0.96
ASV_204	0.95
